# Supplementary material for: Anti-Aflatoxigenic Burkholderia contaminans BC11-1 Exhibits Mycotoxin Detoxification, Phosphate Solubilization, and Cytokinin Production
Source: Microorganisms. 2024 Aug 23;12(9):1754. doi: 10.3390/microorganisms12091754 (PMC11434526; doi:10.3390/microorganisms12091754)
Supplement: Supplementary file 1 [file microorganisms-12-01754-s001.zip]

Archive with 6 entries (5 files):
- microorganisms-3154845-supplementary/supplementary files/
- microorganisms-3154845-supplementary/supplementary files/Fig.S1 KEGG pathway annotation of BC11-1.pptx
- microorganisms-3154845-supplementary/supplementary files/Fig.S2 Histopathological examination of mice..pptx
- microorganisms-3154845-supplementary/supplementary files/Table S1 morphology characteristic of BC11-1.pdf
- microorganisms-3154845-supplementary/supplementary files/Table S2 The information of eight Burkholderia contaminans strains.pdf
- microorganisms-3154845-supplementary/supplementary files/Table S3 Organ index of mice in control and iG groups.pdf
